# Supplementary material for: Hematopoietic Prostaglandin D Synthase Inhibitor PK007 Decreases Muscle Necrosis in DMD mdx Model Mice
Source: Life (Basel). 2021 Sep 21;11(9):994. doi: 10.3390/life11090994 (PMC8469723; doi:10.3390/life11090994)
Supplement: Supplementary file 1 [file life-11-00994-s001.zip]

Archive with 1 entries (1 files):
- life-1322563-supplementary.pdf
